# Supplementary material for: Estimation of benzathine penicillin G demand for congenital syphilis elimination with adoption of dual HIV/syphilis rapid diagnostic tests in eleven high burden countries
Source: PLoS One. 2021 Aug 19;16(8):e0256400. doi: 10.1371/journal.pone.0256400 (PMC8376004; doi:10.1371/journal.pone.0256400)
Supplement: S1 File — An analysis of BPG demand for treatment of maternal and congenital syphilis in 11 focus countries (Excel Workbook). (XLSM) [file pone.0256400.s001.xlsm]

## Sheet: Cover
English
Français
Español
		SELECT LANGUAGE:		English
	Syphilis estimation tool
	This tool was developed for the WHO by Ms. Katherine Heath[1] and Dr Melanie Taylor[2].
		[1] Department of Zoology, University of Oxford, UK
		[2] Department of Reproductive Health and Research, WHO, Geneva, Switzerland
	Last updated	13.01.20
	Contact information
		Dr. Katherine Heath		katherine.heath@new.ox.ac.uk
		Dr. Eline Korenromp		ekorenromp@avenirhealth.org
		Dr. Melanie Taylor		mtaylor@who.int
	Purpose of this tool
	This tool is designed to predict the case rates of congenital syphilis over a ten year time horizon. This tool uses user-inputted testing and treatment parameters to assess the effects of intervention scale-up upon birth outcomes
		Figure 1. Countries covered by the congenital syphilis estimation tool
	Version control								Changes made by:
		13.01.20	•	NA cases when no data for gestational week of treatment					KH
		22.10.19	•	Correction of Mozambique data					KH
		26.09.19	•	Addition of Bangladesh and Indonesia					KH
		03.08.19	•	Ensuring exponential fuction for treated ABO risk is correct					KH
		03.08.19	•	Updated GAM data for Argentina and Dominican Republic					KH
			•	Updating citations page
			•	Highlighting of imputed data values (50%) for facilitation of calculations
		01.07.19	•	Updated charts for documentation					KH
		23.05.19	•	Correction of Paraguay data					KH
			•	Correction of minor errors in calculationd data & baseline results
			•	Carry through user specified number of pregnant women for 2019 to future calculations
		08.05.19	•	Updating cover figure					KH
			•	Addition of 2018 GAM data
			•	Addition of new Data page features
			•	Addition of 68.6% test-type correction factor prior to first GAM report
		14.03.19	•	Tool translation to French and Spanish					KH
		08.09.18	•	Addition of Sri Lanka and Maldives					KH
		09.07.18	•	Addition of 2017 GAM data					KH
		06.04.18	•	Correction of calculations for increasing riskon data page					KH
			•	Addition of blank sheets for south and central america regions
		09.03.18	•	Addition of data for Fiji and Micronesia					KH
		01.03.17	•	Insert past data from GAM					KH
		26.02.18	•	Redesign country sheets					KH
		22.02.18	•	Redesign past data					KH
		09.02.18	•	Locking feature on sheets
		09.02.18	•	Addition of number of doses/case feature for benzathin penicillin					KH
		22.01.18	•	Update for 2018					KH
		26.09.17	•	Add function controlling transmission in treated for forward projections					KH
			•	Risk scaled by gestational week according to ((0.0021*EXP(WEEK^0.5))
			•	Assumption that gestational week in past projections is constant
		19.09.17	•	Update of Malaysia data					KH
		11.09.17	•	Addition of past projection graphs					KH
		30.07.17	•	Addition of past projections for Mongolia, Colombia and Cuba					KH
		12.07.17	•	Updated testing type correction factors					KH
			•	Auto-updating benzathine penicillin y-axis graph
		11.07.17	•	Addition of scaled incidence rate using prevalence and duration					KH
		10.07.17	•	Scaling of prevalence so total cases match national incidence					KH
		28.06.17	•	Modification of test type correction factor					KH
			•	Addition of Moldova, updates to Cuba and Thailand data
			•	Extension of predictions to 2030
			•	Addition of target lines to main prediction tool graphics
		22.06.17	•	Addition of test type correction factor					KH
			•	Addition of updated country data
		15.06.17	•	Addition of ANC coverage parameter					KH
			•	Addition of country ANC coverage data
		06.06.17	•	Addition of new country data					KH
			•	Minor cosmetic changes
		02.06.17	•	Update GARPR data					KH
		31.05.17	•	Update live birth estimates					KH
		28.05.17	•	Addition of country data					KH
		23.05.17	•	Minor cosmetic changes					KH
		10.05.17	•	Update to only one stage of testing/treatment					KH
		12.04.17	•	Aesthetics of 'main prediction tool' page					KH
		09.04.17	•	Addition of citations page					KH
		07.04.17	•	Updating of results equations					KH
		03.04.17	•	Update of graphical displays					KH
		01.03.17	•	Addition of a user manual					KH
		26.02.17	•	Addition of baseline population case rates					KH
			•	Parameter inputs - early vs late split
			•	Case rates for non-infected women (still need accurate data, using proxy)
			•	Cases averted due to penicillin
			•	Quantity of penicillin used
			•	Addition of acute infection
		05.02.17	•	Initial tool setup					KH

## Sheet: User Manual
	User manual
	Guidelines for use
	The following guidelines are instructions for use of this tool in accordance with the numbered steps on the Main Prediction Tool tab
	Setup		Select your country of interest on the 'Data' tab
		•	Country selection can be made using the drop down menu
		•	Past data will then be displayed for your country
		•	Past congenital syphilis case rates are calculated using available country data are displayed in Figure 1
		•	You may modify past estimates using the drop down menus (or by entering numbers for live birth estimates) indicated in the outlined boxes underneath current reported estimates
	Step 1		Parameters of interest can be modified on the 'Main Prediction Tool' under Step 1: Modify testing and treatment parameters
		•	Parmeters which can be modified are listed in Box A
		•	There are three parameters which are modifiable by the user
		•	The user should specify both (a) a target rate for the parameter of interest and (b) a year by which this target should be realised
	Step2		View preliminary results
		•	Congenital syphilis case numbers and case rates can be observed in Box A
		•	Figures 2a and 2b display the trends in the congenital syphilis case rate per 100,000 births and the congenital syphilis case numbers respectively
		•	Graphical displays in will automatically update with user modifications in Step 1
	Step 3		The effect of parameter changes upon birth events can be observed
		•	Figure 3 displays the change in birth outcome numbers over time
		•	Figure 4 displays the number of cases averted due to benzathine penicillin use. Case numbers by year can also be observed in Box C. This box compares case rates considering treatment scale up from Step 1 with what case rates would have been if testing and treatment rates remained unchanged from baseline
		•	Displays in Step 3 will automatically update with user modifications in Step 1
	Step 4		The effect of parameter changes upon benzathine penicillin requirements can be observed
		•	The quantities of benzathine penicillin needed to treat all maternal syphilis cases year by year is displayed in Figure 5
		•	Box D displays the exact number of doses required dependin on whether one, two or three doses are used per case
	Step 5		The effect of parameter changes upon benzathine penicillin requirements and cases averted can be observed
		•	Figure 3 displays the quantity of benzathing penicillin that would be required/used if testing and treatment was scaled up in accordance with specifications in Step 3
		•	Box E displays the number of benzathine penicillin doses needed to treat all maternal syphilis cases at the specified tesing and treatment rates for each year of interest

## Sheet: Data
List data
Available data	Years
Antigua & Barbuda
Argentina	0.01
Bahamas	0.02
Bangladesh	0.03
Barbados	0.04						Select your country	India
Belarus	0.05																																							UNPD	GAM	Yes	GAM	0.05	WHO	0.001
Belize	0.06																																								Spectrum STI	No	Workshops	0.1	Workshops	0.002
Benin	0.07		This page displays data for your country of interest which us used by the main prediction tool																																						Workshops			0.15		0.003
Bolivia	0.08		The first row under each data heading displays the demographic data already pre-loaded in the tool for your country																																									0.2		0.004
Botswana	0.09		The second row under each data heading provides boxes where user data estimates can be entered if required																									(2a) Congenital syphilis case rate per 100,000 live births																0.25		0.005
Brazil	0.1		Data entered by the user will override estimates already pre-loaded in the tool. To return to pre-loaded data, please select the blank entry at the top each dropdown menu																									(2b) Trend in number of congenital syphilis cases*																0.3		0.006
Burkina Faso	0.11		Citations for country-level data are reported and can be viewed on the 'Citations' tab																									3. Trends in adverse birth outcomes over time as testing and treatment coverage increase for women with syphilis														Unknown		0.35		0.007
Burundi	0.12					Table 1. Country demographic data																						4. Cases averted over time as testing and treatment coverage increase for women with syphilis														Trep.		0.4		0.008
Cabo Verde	0.13																																									Non-trep.		0.45		0.009
Cambodia	0.14						Year																																			Trep. & non-trep.		0.5		0.01
Central African Republic	0.15						2010	2011	2012	2013	2014	2015	2016	2017	2018	2019								2020	2021	2022	2023	2024	2025	2026	2027	2028	2029	2030												0.011
Chile	0.16																							Figure 1: (a) Congenital syphilis case rate for your country of interest between 2012 and present (where data are available) and (b) Congenital syphilis case numbers between 2012 and present (where data available)																						0.012
China	0.17					Are there missing data?	Yes	Yes	Yes	Yes	Yes	Yes	No	No	No	No																														0.013
Colombia	0.18																																													0.014
Costa Rica	0.19		Births, total region (surrogate measure for number of pregnant women)																																											0.015
Colombia	0.18		Data to view		Use these estimates?																																									0.016
Cuba	0.2		UNPD		Yes	Loaded estimate	26566075	26329745	26127686	25970276	25860462	25793674	25757827	25732835	25701683	25656209								#REF!	#REF!	#REF!	#REF!	#REF!	#REF!	#REF!	#REF!	#REF!	#REF!	#REF!												0.017
Democratic Republic of Congo																																														0.018
Dominica	0.21					User estimate																																								0.019
Dominican Republic	0.22																																													0.02
Ecuador	0.23		Syphilis prevalence in pregnant women
Ethiopia			Data to view		Use these estimates?											NA
El Salvador	0.24		GAM		No	Loaded estimate	0.0035	0.0029	0.0064	0.0009	0.0023	0.0021	0.0009	0.001	NA	NA		The true values are believed to be within						#REF!	#REF!	#REF!	#REF!	#REF!	#REF!	#REF!	#REF!	#REF!	#REF!	#REF!
Equatorial Guinea	0.25					User estimate							0.00116778	0.00116778	0.00116778	0.001		0.001	of the used values
Eritrea	0.26																							#REF!	#REF!	#REF!	#REF!	#REF!	#REF!	#REF!	#REF!	#REF!	#REF!	#REF!
Eswatini	0.27		ANC1 coverage *
Federated States of Micronesia			Data to view		Use these estimates?											NA
Fiji	0.28		GAM		No	Loaded estimate	NA	0.0704966	0.107398	0.153393	0.145605	0.148117	0.168476	1	NA	NA		The true values are believed to be within
Gabon	0.29					User estimate							0.85	0.8775	0.905	1		0.05	of the used values
Georgia	0.3																							#REF!	#REF!	#REF!	#REF!	#REF!	#REF!	#REF!	#REF!	#REF!	#REF!	#REF!
Ghana	0.31		Testing coverage *
Grenada			Data to view		Use these estimates?											NA
Guatemala	0.32		GAM		No	Loaded estimate	NA	0.654	0.692	0.636	0.651	0.653	0.821	0.198292	NA	NA		The true values are believed to be within
Guinea	0.33					User estimate							0.65	0.6525	0.655	0.339		0.05	of the used values
Guyana	0.34																							#REF!	#REF!	#REF!	#REF!	#REF!	#REF!	#REF!	#REF!	#REF!	#REF!	#REF!
Haiti	0.35		Treatment coverage *
Honduras			Data to view		Use these estimates?											NA
India	0.36		GAM		No	Loaded estimate	0.862	0.89	0.926	0.926	0.209	0.237	0.747	0.476	NA	NA		The true values are believed to be within
Indonesia	0.37					User estimate							0.75	0.75	0.75	0.7		0.05	of the used values
Jamaica	0.38																							#REF!	#REF!	#REF!	#REF!	#REF!	#REF!	#REF!	#REF!	#REF!	#REF!	#REF!
Kenya	0.39		Average gestational week of first treatment
Malawi			Data to view		Use these estimates?											NA
Maldives	0.4		WHO		No	Loaded estimate	NA	NA	NA	NA	NA	NA	NA	NA	NA	NA		The regional mean for your country is:
Malaysia	0.46					User estimate	19.4775	19.4775	19.4775	19.4775	19.4775	19.4775	19.4775	19.4775	19.4775	19.4775		19.4775	weeks
Mauritius	0.47
Mexico	0.48		Test type
Moldova			Data to view		Use these estimates?		0.686	0.686	0.686	1	0.522	0.686	0.522	0.686	NA	NA
Mongolia	0.49		GAM		No	Loaded estimate	Unknown	Unknown	Unknown	Trep. & non-trep.	Trep.	Unknown	Trep.	Unknown	Unknown	Unknown
Mozambique	0.5					User estimate	Unknown	Unknown	Unknown	Unknown	Unknown	Unknown	Unknown	Unknown	Unknown	Unknown
Nepal	0.51
Nicaragua	0.52
Niger	0.53		0
Nigeria	0.54
Panama	0.55
Papua New Guinea	0.56
Paraguay	0.57					User reported case number
Peru	0.58					User reported case rate	#N/A	#N/A	#N/A	#N/A	#N/A	#N/A	#N/A	#N/A	#N/A	#N/A
Saint Kitts & Nevis	0.59
Saint Lucia	0.6
Saint Vincent & the Grenadines	0.61						1	1	1	1	1	1	0	0	0	0	0	0
Samoa	0.62
Sao Tome & Principe	0.63		Your country is set to:
Senegal	0.64								50	50	50	50	50	50	50
Seychelles	0.65
Sri Lanka	0.66
South Africa	0.67
Suriname	0.68
Tanzania	0.69
Thailand	0.7
Togo	0.71
Trinidad & Tobago	0.72
Uganda	0.73
Ukraine	0.74
Uruguay	0.75
Venezuela	0.76
Zambia	0.77
Zimbabwe	0.78
	0.79
	0.8
	0.81
	0.82
	0.83
	0.84
	0.85
	0.86
	0.87
	0.88
	0.89
	0.9
	0.91
	0.92
	0.93
	0.94
1	0.95
2	0.96
3	0.97
4	0.98
5	0.99
6	1
7
8
9
10	Trep. & non-trep.
11	Trep. only
12	Non-trep. only
13	Unknown
14
15
16
17
18
19
20
21
22
23
24
25
26
27
28
29
30
31
32
33
34
35
36
37
38
39
0.001
0.002
0.003
0.004
0.005
0.006
0.007
0.008
0.009
0.01
0.011
0.012
0.013
0.014
0.015
0.016
0.017
0.018
0.019
0.02
0.021
0.022
0.023
0.024
0.025
0.026
0.027
0.028
0.029
0.03
0.031
0.032
0.033
0.034
0.035
0.036
0.037
0.038
0.039
0.04
0.041
0.042
0.043
0.044
0.045
0.046
0.047
0.048
0.049
0.05
0.051
0.052
0.053
0.054
0.055
0.056
0.057
0.058
0.059
0.06

## Sheet: Prediction tool
List data
Available data	Years			Main prediction tool
Antigua & Barbuda
Argentina	2018
Bahamas	2019
Barbados	2020				Your country is set to:	India
Belarus	2021			Navigate to the 'Data' page to see and modify demographic estimates for your country of interest
Beliza	2022
Benin	2023
Bolivia	2024
Brazil	2025		Step 1. Modify testing and treatment parameters											Step 2. View preliminary results
Burkina Faso	2026
Burundi	2027
Cabo Verde	2028
Cambodia	2029														(Box B) Estimates generated by the prediction tool
Central African Republic	2030			(Box A) Modifiable testing and and treatment parameters
Chile																Results for your selected testing and treatment coverages in Step 3 can be observed below
China					Parameter of interest	Rate		Target year
Colombia
Costa Rica					1. ANC1 coverage											Total number of infants with congenital syphilis (CS) *
Cuba					Current overall ANC1 coverage		0.905									Select year to see estimate	2019		13548.8
Democratic Republic of Congo					Please enter the percent of pregnant women attending at least one ANC visit below and the year by which this should be achieved
Dominica																Congenital syphilis case rate per 100,000 live births **
Dominican Republic																Select year to see estimate	2030		8.54357
Ecuador					Target overall ANC coverage	0.95		2030
Ethiopia															* Congenital syphilis (CS) cases and rates include adverse birth outcomes due to CS as well as non-clinical CS (asymptomatic infant born to untreated mother) according to the WHO CS case definition.
El Salvador					2. Overall testing rate										** 'Live births' includes women with and without syphilis
Equatorial Guinea					Current percentage of women tested		0.655
Eritrea					Please enter the percent of pregnancy women tested for syphilis in antenatal care below and the year by which this should be achieved										(Figures 2a and 2b) Trends in congenital syphilis case rate and case numbers
Federated States of Micronesia															• Figure 2a shows the change in congenital syphilis case rate per 100,000 live births for your country of interest
Fiji															• The blue dotted blue line represents the WHO elimination target of 50 cases per 100,000 live births
Gabon					Target overall testing rate	0.95		2030							• The red dotted line shows the projected case rate/numbers if ANC1, testing and treatment remain as present
Georgia															• Figure 2b shows the change in the total number of congenital syphilis cases for your country of interest
Ghana	0.01				3. Overall treatment rate
Grenada	0.02				Current percentage of women treated		0.75
Guatemala	0.03				Please enter the percent of pregnant women with a positive syphilis test that receive treatment with at least one dose of benzathine penicillin below and the year by which this should be achieved
Guinea	0.04
Guyana	0.05
Haiti	0.06
Honduras	0.07				Target rate of tested women treated	0.95		2030
India	0.08
Jamaica	0.09
Kenya	0.1
Liberia	0.11
Madagascar	0.12
Malawi	0.13
Malaysia	0.14
Mali	0.15
Maldives	0.16
Mauritius	0.17
Moldova	0.18
Mongolia	0.19
Mozambique	0.2
Nepal	0.21
Nicaragua	0.22		Step 5. View effects of testing and treatment scale up upon birth outcomes
Niger	0.23
Nigeria	0.24
Panama	0.25
Papua New Guinea	0.26			(Figure 3) Trends in adverse birth outcomes (ABOs) including congenital syphilis (CS)											The following box displays the number of adverse events averted due to benzathine penicillin use compared with no treatment.
Paraguay	0.27			The following graph shows the number of each birth outcome over time. The trend can change as a result of treatment scale up (modifiable in Step 3)											Results can be viewed for a particular year of interest by selecting the year from the drop-down menus on the right
Peru	0.28
Saint Kitts & Nevis	0.29
Saint Lucia	0.3
Saint Vincent & the Grenadines	0.31
Samoa	0.32														(Box C) Cases averted due to benzathine penicillin use
Sao Tome & Principe	0.33
Senegal	0.34
Seychelles	0.35
Sri Lanka	0.36															Stillbirths averted
South Africa	0.37															Select year to see estimate	2024		0
Suriname	0.38
Swaziland	0.39
Tanzania	0.4															Neonatal deaths averted
Thailand	0.41															Select year to see estimate	2020		0
Togo	0.42
Trinidad & Tobago	0.43
Uganda	0.44															Premature / low birth weight cases averted
Ukraine	0.45															Select year to see estimate	2020		0
Uruguay	0.46
Venezuela	0.47
Zambia	0.48			(Figure 4) Congenital syphilis (CS) cases averted due to increases in treatment												Clinical congenital syphilis (CS) cases averted
Zimbabwe	0.49															Select year to see estimate	2020		0
	0.5
	0.51
	0.52															Non-clinical congenital syphilis (CS) cases averted *
	0.53															Select year to see estimate	2020		0
	0.54
	0.55
	0.56															Total congenital syphilis (CS) cases averted **
	0.57															Select year to see estimate	2020		0
	0.58
	0.59
	0.6
	0.61
	0.62														* By WHO case definition, all infants born to untreated women with syphilis are considered CS cases, those without clinical signs (asymptomatic) at the time of delivery are called “non-clinical CS” . WHO CS case definition can be found in the WHO Global Guidance on Criteria and Processes for Validation of Elimination of Mother to Child transmission of HIV and Syphilis. This number excludes infant…
	0.63														** Non-clinical Cs cases (asymptomatic) born to untreated women (CS cases by WHO case definition) are also included
	0.64
	0.65
	0.66
	0.67
	0.68
	0.69
	0.7		Step 6. View benzathine penicillin requirements
	0.71
	0.72
	0.73
	0.74			(Figure 5) Number of benzathine penicillin doses needed to treat all maternal syphilis cases											(Box D) Penicillin doses needed
	0.75
	0.76
	0.77															Benzathine penicillin doses needed: 1 dose / case
	0.78															Select year to see estimate	2030		2080.15
	0.79
	0.8
	0.81															Benzathine penicillin doses needed: 2 doses / case
	0.82															Select year to see estimate	2030		991.833
1st trimester	0.83
2nd trimester	0.84
3rd trimester	0.85															Benzathine penicillin doses needed: 3 dose / case
	0.86															Select year to see estimate	2030		0.0593824
	0.87
	0.88
1	0.89
2	0.9
3	0.91
4	0.92
5	0.93
6	0.94
7	0.95
8	0.96
9	0.97
	0.98
	0.99
1	1
2
3
4
5
6
7
8
9
10
11
12
13
14
15
16
17
18
19
20
21
22
23
24
25
26
27
28
29
30
31
32
33
34
35
36
37
38
39
1 dose/case
2 doses/case
3 doses/case

## Sheet: Data (Calculations)
			Model is currently using data for:		India
			This page displays data for your country of interest which us used by the main prediction tool
			Data on this page should NOT BE MODIFIED by the user
			Some demographic parameters can be overidden by the user on the 'Data Assumptions - Demography' page,
			although this is not advised (see Step 2b in the User Manual for more details)
			Citations for country-level data are reported and can be viewed on the 'Citations' tab
											UNPD	GAM
				Time series of demographic estimates
																												LOW
					Year																							Year
					2010	2011	2012	2013	2014	2015	2016	2017	2018	2019	2020	2021	2022	2023	2024	2025	2026	2027	2028	2029	2030			2010	2011	2012	2013	2014	2015	2016	2017	2018	2019	2020	2021	2022	2023	2024	2025	2026	2027	2028	2029	2030
			Citation	Births, total region (proxy for number of pregnant women																								Citation	Births, total region (proxy for number of pregnant women
					26566075	26329745	26127686	25970276	25860462	25793674	25757827	25732835	25701683	25656209	25592063	25509804	25415752	25314517	25205935	25089023	24962370	24824987	24676554	24517496	24347619			26566075	26329745	26127686	25970276	25860462	25793674	25757827	25732835	25701683	25656209	25592063	25509804	25415752	25314517	25205935	25089023	24962370	24824987	24676554	24517496	24347619
			Citation	Syphilis prevalence																								Citation	Syphilis prevalence
				Mean	NA	NA	NA	NA	NA	NA	0.00116778	0.00116778	0.00116778	0.001	0.001	0.001	0.001	0.001	0.001	0.001	0.001	0.001	0.001	0.001	0.001			#VALUE!	#VALUE!	#VALUE!	#VALUE!	#VALUE!	#VALUE!	0.000167778	0.000167778	0.000167778	0	0	0	0	0	0	0	0	0	0	0	0
				High	#VALUE!	#VALUE!	#VALUE!	#VALUE!	#VALUE!	#VALUE!	0.00216778	0.00216778	0.00216778	0.002	0.002	0.002	0.002	0.002	0.002	0.002	0.002	0.002	0.002	0.002	0.002
				Low	#VALUE!	#VALUE!	#VALUE!	#VALUE!	#VALUE!	#VALUE!	0.000167778	0.000167778	0.000167778	0	0	0	0	0	0	0	0	0	0	0	0
			Citation	Average gestational week of first treatment																								Citation	Average gestational week of first treatment
					19.4775	19.4775	19.4775	19.4775	19.4775	19.4775	19.4775	19.4775	19.4775	19.4775	19.4775	19.4775	19.4775	19.4775	19.4775	19.4775	19.4775	19.4775	19.4775	19.4775	19.4775			19.4775	19.4775	19.4775	19.4775	19.4775	19.4775	19.4775	19.4775	19.4775	19.4775	19.4775	19.4775	19.4775	19.4775	19.4775	19.4775	19.4775	19.4775	19.4775	19.4775	19.4775
				ANC1 Coverage																									ANC1 Coverage
				Mean	NA	NA	NA	NA	NA	NA	0.85	0.8775	0.905	1	1	1	1	1	1	1	1	1	1	1	1			#VALUE!	#VALUE!	#VALUE!	#VALUE!	#VALUE!	#VALUE!	0.9	0.9275	0.955	1	1	1	1	1	1	1	1	1	1	1	1
				High	#VALUE!	#VALUE!	#VALUE!	#VALUE!	#VALUE!	#VALUE!	0.9	0.9275	0.955	1	1	1	1	1	1	1	1	1	1	1	1
				Low	#VALUE!	#VALUE!	#VALUE!	#VALUE!	#VALUE!	#VALUE!	0.8	0.8275	0.855	0.95	0.95	0.95	0.95	0.95	0.95	0.95	0.95	0.95	0.95	0.95	0.95
				Testing coverage
				Mean	NA	NA	NA	NA	NA	NA	0.65	0.6525	0.655	0.339	0.394545	0.450091	0.505636	0.561182	0.616727	0.672273	0.727818	0.783364	0.838909	0.894455	0.95			#VALUE!	#VALUE!	#VALUE!	#VALUE!	#VALUE!	#VALUE!	0.7	0.7025	0.705	0.389	0.444545	0.500091	0.555636	0.611182	0.666727	0.722273	0.777818	0.833364	0.888909	0.944455	1
				High	#VALUE!	#VALUE!	#VALUE!	#VALUE!	#VALUE!	#VALUE!	0.7	0.7025	0.705	0.389	0.444545	0.500091	0.555636	0.611182	0.666727	0.722273	0.777818	0.833364	0.888909	0.944455	1
				Low	#VALUE!	#VALUE!	#VALUE!	#VALUE!	#VALUE!	#VALUE!	0.6	0.6025	0.605	0.289	0.344545	0.400091	0.455636	0.511182	0.566727	0.622273	0.677818	0.733364	0.788909	0.844455	0.9
				Treatment coverage
				Mean	NA	NA	NA	NA	NA	NA	0.75	0.75	0.75	0.7	0.722727	0.745455	0.768182	0.790909	0.813636	0.836364	0.859091	0.881818	0.904545	0.927273	0.95			#VALUE!	#VALUE!	#VALUE!	#VALUE!	#VALUE!	#VALUE!	0.8	0.8	0.8	0.75	0.772727	0.795455	0.818182	0.840909	0.863636	0.886364	0.909091	0.931818	0.954545	0.977273	1
				High	#VALUE!	#VALUE!	#VALUE!	#VALUE!	#VALUE!	#VALUE!	0.8	0.8	0.8	0.75	0.772727	0.795455	0.818182	0.840909	0.863636	0.886364	0.909091	0.931818	0.954545	0.977273	1
				Low	#VALUE!	#VALUE!	#VALUE!	#VALUE!	#VALUE!	#VALUE!	0.7	0.7	0.7	0.65	0.672727	0.695455	0.718182	0.740909	0.763636	0.786364	0.809091	0.831818	0.854545	0.877273	0.9
				Diagnostic test correction factor																									Diagnostic test correction factor
			Loaded estimates		0.686	0.686	0.686	1	0.536	0.686	0.536	0.686	0.686	0.686	0.686	0.686	0.686	0.686	0.686	0.686	0.686	0.686	0.686	0.686	0.686
			User estimates		0.686	0.686	0.686	0.686	0.686	0.686	0.686	0.686	0.686	0.686	#REF!	#REF!	#REF!	#REF!	#REF!	#REF!	#REF!	#REF!	#REF!	#REF!	#REF!
			Estimates to be used		0.686	0.686	0.686	0.686	0.686	0.686	0.686	0.686	0.686	0.686	0.686	0.686	0.686	0.686	0.686	0.686	0.686	0.686	0.686	0.686	0.686			0.686	0.686	0.686	0.686	0.686	0.686	0.686	0.686	0.686	0.686	0.686	0.686	0.686	0.686	0.686	0.686	0.686	0.686	0.686	0.686	0.686
				Missing data?
			check for missing data		1	1	1	1	1	1	0	0	0	0	0	0	0	0	0	0	0	0	0	0	0
																				0.686
			* An ANC coverage of 50% was used for countries without a reported coverage in GARPR
			** A treatment coverage of 50% was used for countries without reported coverage in GARPR
			*** Ham et al. (2015)[9] derive correction factors for four categories. Category 1: both non-treponemal and treponemal tests (100%). Category 2: non treponemal testing only (52.2%). Category 3: treponemal testing only, no confirmatory non-treponemal testing (53.6%). Category 4: test type not reported (68.6%). Taylor et al. (2016) also apply these correction factors[3]. Data on test type used on a…
	Possible outcome rates
			Rates - no syphilis
			Perinatal transmission	Rate	Citation
			Normal birth	0.999713	NA
			Stillbirth	0.000287	#REF!
			Neonatal death	0	NA
			Premature/low birth weight	0	NA
			Congenital syphilis	0	NA
			Rates - treated
			Perinatal transmission	Rate	Citation
			Normal birth	0.9181	[2] [1] [12]
			Stillbirth	0.0378	[2] [1] [12]
			Neonatal death	0.018	[2] [1] [12]
			Premature/low birth weight	0.0216	[2] [1] [12]
			Congenital syphilis	0.0045	[2] [1] [12]
			Rates - not treated
			Perinatal transmission	Rate	Citation
			Surveillance case of CS (WHO surveillance case definition)	1	[11]
			Stillbirth	0.21	[1]
			Neonatal death	0.09	[1]
			Premature/low birth weight	0.06	[1]
			Congenital syphilis case	0.15	[1]

## Sheet: Full Results
				Model results over a 10-year trajectory
				Results are displayed for:		India																						HIGH
				Year	2010	2011	2012	2013	2014	2015	2016	2017	2018	2019	2020	2021	2022	2023	2024	2025	2026	2027	2028	2029	2030			2010	2011	2012	2013	2014	2015	2016	2017	2018	2019	2020	2021	2022	2023	2024	2025	2026	2027	2028	2029	2030
				50		50		50	50	50	50	50	50	50	50	50	50	50	50	50	50	50	50	50	50
				5. Health outcomes
				Detailed outcomes
				Seropositive, treated, live syphilis	#VALUE!	#VALUE!	#VALUE!	#VALUE!	#VALUE!	#VALUE!	8550.41	8852.4	9153.71	4176.52	5006.12	5871.55	6772.19	7707.68	8676.62	9677.17	10707.1	11764	12845.6	13949.7	15074			#VALUE!	#VALUE!	#VALUE!	#VALUE!	#VALUE!	#VALUE!	1494.16	1543.82	1593.32	0	0	0	0	0	0	0	0	0	0	0	0
				Seropositive, treated, aymptomatic syphilis	#VALUE!	#VALUE!	#VALUE!	#VALUE!	#VALUE!	#VALUE!	3913.75	4051.97	4189.89	1911.7	2291.43	2687.56	3099.81	3528.01	3971.51	4429.49	4900.92	5384.7	5879.76	6385.16	6899.75			#VALUE!	#VALUE!	#VALUE!	#VALUE!	#VALUE!	#VALUE!	683.918	706.646	729.303	0	0	0	0	0	0	0	0	0	0	0	0
				Seropositive, diagnosed, untreated, live syphilis	#VALUE!	#VALUE!	#VALUE!	#VALUE!	#VALUE!	#VALUE!	2850.14	2950.8	3051.24	1789.94	1920.59	2004.92	2043.68	2037.66	1987.38	1893.36	1756.19	1576.62	1355.56	1094.1	793.367			#VALUE!	#VALUE!	#VALUE!	#VALUE!	#VALUE!	#VALUE!	373.541	385.955	398.33	0	0	0	0	0	0	0	0	0	0	0	0
				Seropositive, diagnosed, untreated, aymptomatic syphilis	#VALUE!	#VALUE!	#VALUE!	#VALUE!	#VALUE!	#VALUE!	1304.58	1350.66	1396.63	819.3	879.102	917.703	935.445	932.692	909.676	866.64	803.854	721.66	620.477	500.797	363.145			#VALUE!	#VALUE!	#VALUE!	#VALUE!	#VALUE!	#VALUE!	170.979	176.662	182.326	0	0	0	0	0	0	0	0	0	0	0	0
				Seropositive, undiagnosed, live syphilis	#VALUE!	#VALUE!	#VALUE!	#VALUE!	#VALUE!	#VALUE!	9233.93	8811.26	8384.56	11633.7	10629.5	9623.26	8619.33	7620.41	6627.27	5640.54	4660.89	3689.3	2726.97	1775.17	835.123			#VALUE!	#VALUE!	#VALUE!	#VALUE!	#VALUE!	#VALUE!	1096.91	1031.96	966.501	0	0	0	0	0	0	0	0	0	0	0	0
				Seropositive, undiagnosed, aymptomatic syphilis	#VALUE!	#VALUE!	#VALUE!	#VALUE!	#VALUE!	#VALUE!	4226.61	4033.14	3837.83	5325.05	4865.38	4404.81	3945.29	3488.06	3033.47	2581.82	2133.41	1688.69	1248.2	812.541	382.258			#VALUE!	#VALUE!	#VALUE!	#VALUE!	#VALUE!	#VALUE!	502.082	472.355	442.393	0	0	0	0	0	0	0	0	0	0	0	0
				Seronegative women	#VALUE!	#VALUE!	#VALUE!	#VALUE!	#VALUE!	#VALUE!	2.57277e+07	2.57028e+07	2.56717e+07	2.56306e+07	2.55665e+07	2.54843e+07	2.53903e+07	2.52892e+07	2.51807e+07	2.50639e+07	2.49374e+07	2.48002e+07	2.46519e+07	2.4493e+07	2.43233e+07			#VALUE!	#VALUE!	#VALUE!	#VALUE!	#VALUE!	#VALUE!	2.57535e+07	2.57285e+07	2.56974e+07	25656209	25592063	25509804	25415752	25314517	25205935	25089023	24962370	24824987	24676554	24517496	24347619
				Total check	#VALUE!	#VALUE!	#VALUE!	#VALUE!	#VALUE!	#VALUE!	Correct	Correct	Correct	Correct	Correct	Correct	Correct	Correct	Correct	Correct	Correct	Correct	Correct	Correct	Correct			#VALUE!	#VALUE!	#VALUE!	#VALUE!	#VALUE!	#VALUE!	Correct	Correct	Correct	Correct	Correct	Correct	Correct	Correct	Correct	Correct	Correct	Correct	Correct	Correct	Correct
				Outcomes contributing to events
				Seropositive, treated	#VALUE!	#VALUE!	#VALUE!	#VALUE!	#VALUE!	#VALUE!	8550.41	8852.4	9153.71	4176.52	5006.12	5871.55	6772.19	7707.68	8676.62	9677.17	10707.1	11764	12845.6	13949.7	15074			#VALUE!	#VALUE!	#VALUE!	#VALUE!	#VALUE!	#VALUE!	1494.16	1543.82	1593.32	0	0	0	0	0	0	0	0	0	0	0	0
				Seropositive, not treated	#VALUE!	#VALUE!	#VALUE!	#VALUE!	#VALUE!	#VALUE!	12084.1	11762.1	11435.8	13423.6	12550	11628.2	10663	9658.07	8614.65	7533.9	6417.08	5265.93	4082.53	2869.27	1628.49			#VALUE!	#VALUE!	#VALUE!	#VALUE!	#VALUE!	#VALUE!	1470.45	1417.92	1364.83	0	0	0	0	0	0	0	0	0	0	0	0
				Seropositive, not live, treated as seronegative	#VALUE!	#VALUE!	#VALUE!	#VALUE!	#VALUE!	#VALUE!	9444.94	9435.77	9424.35	8056.05	8035.91	8010.08	7980.55	7948.76	7914.66	7877.95	7838.18	7795.05	7748.44	7698.49	7645.15			#VALUE!	#VALUE!	#VALUE!	#VALUE!	#VALUE!	#VALUE!	1356.98	1355.66	1354.02	0	0	0	0	0	0	0	0	0	0	0	0
				Seronegative	#VALUE!	#VALUE!	#VALUE!	#VALUE!	#VALUE!	#VALUE!	2.57277e+07	2.57028e+07	2.56717e+07	2.56306e+07	2.55665e+07	2.54843e+07	2.53903e+07	2.52892e+07	2.51807e+07	2.50639e+07	2.49374e+07	2.48002e+07	2.46519e+07	2.4493e+07	2.43233e+07			#VALUE!	#VALUE!	#VALUE!	#VALUE!	#VALUE!	#VALUE!	2.57535e+07	2.57285e+07	2.56974e+07	25656209	25592063	25509804	25415752	25314517	25205935	25089023	24962370	24824987	24676554	24517496	24347619
				6. Tests and benzathine penicillin doses administered
				1 dose/case	#N/A	#N/A	#N/A	#N/A	#N/A	#N/A	12464.2	12904.4	13343.6	6088.22	7297.55	8559.11	9872	11235.7	12648.1	14106.7	15608	17148.7	18725.3	20334.9	21973.7			#N/A	#N/A	#N/A	#N/A	#N/A	#N/A	2178.08	2250.47	2322.62	0	0	0	0	0	0	0	0	0	0	0	0
				2 doses/case	#N/A	#N/A	#N/A	#N/A	#N/A	#N/A	24928.3	25808.7	26687.2	12176.4	14595.1	17118.2	19744	22471.4	25296.3	28213.3	31216	34297.4	37450.7	40669.8	43947.5			#N/A	#N/A	#N/A	#N/A	#N/A	#N/A	4356.16	4500.93	4645.24	0	0	0	0	0	0	0	0	0	0	0	0
				3 doses/case	#N/A	#N/A	#N/A	#N/A	#N/A	#N/A	37392.5	38713.1	40030.8	18264.7	21892.6	25677.3	29616	33707.1	37944.4	42320	46824.1	51446.1	56176	61004.7	65921.2			#N/A	#N/A	#N/A	#N/A	#N/A	#N/A	6534.24	6751.4	6967.86	0	0	0	0	0	0	0	0	0	0	0	0
				Number of tests administered
				Model generated estimates of child status
				6. Treated
				Number of normal births to mothers with syphilis	#VALUE!	#VALUE!	#VALUE!	#VALUE!	#VALUE!	#VALUE!	8294.22	8587.15	8879.43	4051.38	4856.12	5695.62	6569.28	7476.74	8416.64	9387.21	10386.3	11411.5	12460.7	13531.8	14622.3			#VALUE!	#VALUE!	#VALUE!	#VALUE!	#VALUE!	#VALUE!	1449.39	1497.56	1545.58	0	0	0	0	0	0	0	0	0	0	0	0
				Number of stillbirths to mothers with syphilis
				Number of neonatal deaths to mothers with syphilis	#VALUE!	#VALUE!	#VALUE!	#VALUE!	#VALUE!	#VALUE!	104.57	108.264	111.949	51.0783	61.2242	71.8083	82.8231	94.264	106.114	118.351	130.946	143.872	157.1	170.603	184.353			#VALUE!	#VALUE!	#VALUE!	#VALUE!	#VALUE!	#VALUE!	18.2734	18.8807	19.4861	0	0	0	0	0	0	0	0	0	0	0	0
				Number of premature/low birth weight to mothers with syphilis	#VALUE!	#VALUE!	#VALUE!	#VALUE!	#VALUE!	#VALUE!	125.485	129.916	134.338	61.2939	73.469	86.1699	99.3877	113.117	127.337	142.021	157.136	172.647	188.52	204.724	221.223			#VALUE!	#VALUE!	#VALUE!	#VALUE!	#VALUE!	#VALUE!	21.9281	22.6569	23.3833	0	0	0	0	0	0	0	0	0	0	0	0
				Number of clinical congenital syphilis cases to mothers with syphilis	#VALUE!	#VALUE!	#VALUE!	#VALUE!	#VALUE!	#VALUE!	26.1426	27.0659	27.9872	12.7696	15.306	17.9521	20.7058	23.566	26.5285	29.5876	32.7366	35.9681	39.275	42.6509	46.0882			#VALUE!	#VALUE!	#VALUE!	#VALUE!	#VALUE!	#VALUE!	4.56836	4.72018	4.87152	0	0	0	0	0	0	0	0	0	0	0	0
				Number of congenital syphilis cases for treated women	#VALUE!	#VALUE!	#VALUE!	#VALUE!	#VALUE!	#VALUE!	26.1426	27.0659	27.9872	12.7696	15.306	17.9521	20.7058	23.566	26.5285	29.5876	32.7366	35.9681	39.275	42.6509	46.0882			#VALUE!	#VALUE!	#VALUE!	#VALUE!	#VALUE!	#VALUE!	4.56836	4.72018	4.87152	0	0	0	0	0	0	0	0	0	0	0	0
				Percent of infants to treated women with an adverse birth outcome (not CS)	#VALUE!	#VALUE!	#VALUE!	#VALUE!	#VALUE!	#VALUE!	0.0269057	0.0269057	0.0269057	0.0269057	0.0269057	0.0269057	0.0269057	0.0269057	0.0269057	0.0269057	0.0269057	0.0269057	0.0269057	0.0269057	0.0269057			#VALUE!	#VALUE!	#VALUE!	#VALUE!	#VALUE!	#VALUE!	0.0269057	0.0269057	0.0269057	#DIV/0!	#DIV/0!	#DIV/0!	#DIV/0!	#DIV/0!	#DIV/0!	#DIV/0!	#DIV/0!	#DIV/0!	#DIV/0!	#DIV/0!	#DIV/0!
				Estimated congenital syphilis case rate per 100,000 live births in treated women	#VALUE!	#VALUE!	#VALUE!	#VALUE!	#VALUE!	#VALUE!	305.747	305.747	305.747	305.747	305.747	305.747	305.747	305.747	305.747	305.747	305.747	305.747	305.747	305.747	305.747			#VALUE!	#VALUE!	#VALUE!	#VALUE!	#VALUE!	#VALUE!	305.747	305.747	305.747	#DIV/0!	#DIV/0!	#DIV/0!	#DIV/0!	#DIV/0!	#DIV/0!	#DIV/0!	#DIV/0!	#DIV/0!	#DIV/0!	#DIV/0!	#DIV/0!
				7. Not treated during pregnancy
				Number of asymptomatic congenital syphilis cases to mothers with live syphilis (WHO surveillance case definition)	#VALUE!	#VALUE!	#VALUE!	#VALUE!	#VALUE!	#VALUE!	12084.1	11762.1	11435.8	13423.6	12550	11628.2	10663	9658.07	8614.65	7533.9	6417.08	5265.93	4082.53	2869.27	1628.49			#VALUE!	#VALUE!	#VALUE!	#VALUE!	#VALUE!	#VALUE!	1470.45	1417.92	1364.83	0	0	0	0	0	0	0	0	0	0	0	0
				Number of stillbirths to mothers with asymptomatic syphilis	#VALUE!	#VALUE!	#VALUE!	#VALUE!	#VALUE!	#VALUE!	2537.65	2470.03	2401.52	2818.96	2635.51	2441.92	2239.23	2028.2	1809.08	1582.12	1347.59	1105.84	857.331	602.546	341.983			#VALUE!	#VALUE!	#VALUE!	#VALUE!	#VALUE!	#VALUE!	308.794	297.762	286.614	0	0	0	0	0	0	0	0	0	0	0	0
				Number of neonatal deaths to mothers with asymptomatic syphilis	#VALUE!	#VALUE!	#VALUE!	#VALUE!	#VALUE!	#VALUE!	1087.57	1058.59	1029.22	1208.13	1129.5	1046.54	959.671	869.227	775.319	678.051	577.538	473.933	367.428	258.234	146.564			#VALUE!	#VALUE!	#VALUE!	#VALUE!	#VALUE!	#VALUE!	132.34	127.612	122.835	0	0	0	0	0	0	0	0	0	0	0	0
				Number of premature/low birth weight to mothers with asymptomatic syphilis	#VALUE!	#VALUE!	#VALUE!	#VALUE!	#VALUE!	#VALUE!	725.044	705.724	686.148	805.418	753.002	697.691	639.781	579.484	516.879	452.034	385.025	315.956	244.952	172.156	97.7094			#VALUE!	#VALUE!	#VALUE!	#VALUE!	#VALUE!	#VALUE!	88.2268	85.0749	81.8899	0	0	0	0	0	0	0	0	0	0	0	0
				Number of clinical congenital syphilis cases to mothers with asymptomatic syphilis	#VALUE!	#VALUE!	#VALUE!	#VALUE!	#VALUE!	#VALUE!	1812.61	1764.31	1715.37	2013.55	1882.51	1744.23	1599.45	1448.71	1292.2	1130.08	962.563	789.889	612.379	430.39	244.274			#VALUE!	#VALUE!	#VALUE!	#VALUE!	#VALUE!	#VALUE!	220.567	212.687	204.725	0	0	0	0	0	0	0	0	0	0	0	0
				Surveillance cases remaining with no outcome	#VALUE!	#VALUE!	#VALUE!	#VALUE!	#VALUE!	#VALUE!	5921.19	5763.41	5603.54	6577.58	6149.52	5697.81	5224.88	4732.46	4221.18	3691.61	3144.37	2580.3	2000.44	1405.94	797.96			#VALUE!	#VALUE!	#VALUE!	#VALUE!	#VALUE!	#VALUE!	720.519	694.779	668.767	0	0	0	0	0	0	0	0	0	0	0	0
				Number of congenital syphilis cases for untreated women	#VALUE!	#VALUE!	#VALUE!	#VALUE!	#VALUE!	#VALUE!	12084.1	11762.1	11435.8	13423.6	12550	11628.2	10663	9658.07	8614.65	7533.9	6417.08	5265.93	4082.53	2869.27	1628.49			#VALUE!	#VALUE!	#VALUE!	#VALUE!	#VALUE!	#VALUE!	1470.45	1417.92	1364.83	0	0	0	0	0	0	0	0	0	0	0	0
				Percent of infants to untreated mothers withs an adverse birth outcome (not CS)	#VALUE!	#VALUE!	#VALUE!	#VALUE!	#VALUE!	#VALUE!	0.36	0.36	0.36	0.36	0.36	0.36	0.36	0.36	0.36	0.36	0.36	0.36	0.36	0.36	0.36			#VALUE!	#VALUE!	#VALUE!	#VALUE!	#VALUE!	#VALUE!	0.36	0.36	0.36	#DIV/0!	#DIV/0!	#DIV/0!	#DIV/0!	#DIV/0!	#DIV/0!	#DIV/0!	#DIV/0!	#DIV/0!	#DIV/0!	#DIV/0!	#DIV/0!
				Estimated clinical congenital syphilis case rate per 100,000 live births in untreated women	#VALUE!	#VALUE!	#VALUE!	#VALUE!	#VALUE!	#VALUE!	15000	15000	15000	15000	15000	15000	15000	15000	15000	15000	15000	15000	15000	15000	15000			#VALUE!	#VALUE!	#VALUE!	#VALUE!	#VALUE!	#VALUE!	15000	15000	15000	#DIV/0!	#DIV/0!	#DIV/0!	#DIV/0!	#DIV/0!	#DIV/0!	#DIV/0!	#DIV/0!	#DIV/0!	#DIV/0!	#DIV/0!	#DIV/0!
				8. Total cases in women with syphilis
				Number of normal births	#N/A	#N/A	#N/A	#N/A	#N/A	#N/A	8294.22	8587.15	8879.43	4051.38	4856.12	5695.62	6569.28	7476.74	8416.64	9387.21	10386.3	11411.5	12460.7	13531.8	14622.3			#N/A	#N/A	#N/A	#N/A	#N/A	#N/A	1449.39	1497.56	1545.58	0	0	0	0	0	0	0	0	0	0	0	0
				Number of stillbirths	#N/A	#N/A	#N/A	#N/A	#N/A	#N/A	2537.65	2470.03	2401.52	2818.96	2635.51	2441.92	2239.23	2028.2	1809.08	1582.12	1347.59	1105.84	857.331	602.546	341.983			#N/A	#N/A	#N/A	#N/A	#N/A	#N/A	308.794	297.762	286.614	0	0	0	0	0	0	0	0	0	0	0	0
				Number of neonatal deaths	#N/A	#N/A	#N/A	#N/A	#N/A	#N/A	1192.14	1166.85	1141.17	1259.21	1190.73	1118.34	1042.49	963.491	881.433	796.401	708.484	617.806	524.528	428.837	330.917			#N/A	#N/A	#N/A	#N/A	#N/A	#N/A	150.614	146.493	142.321	0	0	0	0	0	0	0	0	0	0	0	0
				Number of premature/low birth weight	#N/A	#N/A	#N/A	#N/A	#N/A	#N/A	850.529	835.64	820.486	866.712	826.471	783.861	739.168	692.601	644.216	594.055	542.161	488.602	433.472	376.88	318.933			#N/A	#N/A	#N/A	#N/A	#N/A	#N/A	110.155	107.732	105.273	0	0	0	0	0	0	0	0	0	0	0	0
				Number of infants with congenital syphilis	#N/A	#N/A	#N/A	#N/A	#N/A	#N/A	1838.75	1791.38	1743.36	2026.32	1897.81	1762.18	1620.16	1472.28	1318.73	1159.67	995.299	825.857	651.654	473.041	290.362			#N/A	#N/A	#N/A	#N/A	#N/A	#N/A	225.135	217.408	209.596	0	0	0	0	0	0	0	0	0	0	0	0
				Number of surveillance cases of CS (no adverse outcome, no CS)	#N/A	#N/A	#N/A	#N/A	#N/A	#N/A	5921.19	5763.41	5603.54	6577.58	6149.52	5697.81	5224.88	4732.46	4221.18	3691.61	3144.37	2580.3	2000.44	1405.94	797.96			#N/A	#N/A	#N/A	#N/A	#N/A	#N/A	720.519	694.779	668.767	0	0	0	0	0	0	0	0	0	0	0	0
				9. Total cases in women without syphilis
				Number of normal births	#VALUE!	#VALUE!	#VALUE!	#VALUE!	#VALUE!	#VALUE!	2.57298e+07	2.57048e+07	2.56737e+07	2.56313e+07	2.55672e+07	2.5485e+07	2.5391e+07	2.52899e+07	2.51814e+07	2.50646e+07	2.49381e+07	2.48008e+07	2.46525e+07	2.44936e+07	2.43239e+07			#VALUE!	#VALUE!	#VALUE!	#VALUE!	#VALUE!	#VALUE!	2.57475e+07	2.57225e+07	2.56913e+07	2.56488e+07	2.55847e+07	2.55025e+07	2.54085e+07	2.53073e+07	2.51987e+07	2.50818e+07	2.49552e+07	2.48179e+07	2.46695e+07	2.45105e+07	2.43406e+07
				Number of stillbirths	#VALUE!	#VALUE!	#VALUE!	#VALUE!	#VALUE!	#VALUE!	7386.57	7379.41	7370.47	7358.28	7339.88	7316.29	7289.32	7260.28	7229.14	7195.61	7159.29	7119.88	7077.31	7031.69	6982.97			#VALUE!	#VALUE!	#VALUE!	#VALUE!	#VALUE!	#VALUE!	7391.65	7384.47	7375.53	7363.33	7344.92	7321.31	7294.32	7265.27	7234.1	7200.55	7164.2	7124.77	7082.17	7036.52	6987.77
				Number of neonatal deaths	#VALUE!	#VALUE!	#VALUE!	#VALUE!	#VALUE!	#VALUE!	0	0	0	0	0	0	0	0	0	0	0	0	0	0	0			#VALUE!	#VALUE!	#VALUE!	#VALUE!	#VALUE!	#VALUE!	0	0	0	0	0	0	0	0	0	0	0	0	0	0	0
				Number of premature/low birth weight	#VALUE!	#VALUE!	#VALUE!	#VALUE!	#VALUE!	#VALUE!	0	0	0	0	0	0	0	0	0	0	0	0	0	0	0			#VALUE!	#VALUE!	#VALUE!	#VALUE!	#VALUE!	#VALUE!	0	0	0	0	0	0	0	0	0	0	0	0	0	0	0
				Number of infants with congenital syphilis	#VALUE!	#VALUE!	#VALUE!	#VALUE!	#VALUE!	#VALUE!	0	0	0	0	0	0	0	0	0	0	0	0	0	0	0			#VALUE!	#VALUE!	#VALUE!	#VALUE!	#VALUE!	#VALUE!	0	0	0	0	0	0	0	0	0	0	0	0	0	0	0
				10. Case rates
				Total number of adverse birth outcomes (not including CS, includes live and aymptomatic syphilis)	#N/A	#N/A	#N/A	#N/A	#N/A	#N/A	11966.9	11851.9	11733.6	12303.2	11992.6	11660.4	11310.2	10944.6	10563.9	10168.2	9757.52	9332.14	8892.64	8439.96	7974.81			#N/A	#N/A	#N/A	#N/A	#N/A	#N/A	7961.21	7936.46	7909.74	7363.33	7344.92	7321.31	7294.32	7265.27	7234.1	7200.55	7164.2	7124.77	7082.17	7036.52	6987.77
				Clinincal Congenital Syphilis cases (includes live and aymptomatic syphilis)	#N/A	#N/A	#N/A	#N/A	#N/A	#N/A	1838.75	1791.38	1743.36	2026.32	1897.81	1762.18	1620.16	1472.28	1318.73	1159.67	995.299	825.857	651.654	473.041	290.362			#N/A	#N/A	#N/A	#N/A	#N/A	#N/A	225.135	217.408	209.596	0	0	0	0	0	0	0	0	0	0	0	0
				Estimated congenital syphilis case rate per 100,000 live births (includes stillbirths, neonatal death, premature/LBW, clinical CS and surveillance cases. Cases are events ocurring in women with live syphilis)	#N/A	#N/A	#N/A	#N/A	#N/A	#N/A	47.9088	46.7392	45.5615	52.809	49.6249	46.2728	42.7527	39.0646	35.2085	31.1844	26.9922	22.6321	18.1039	13.4078	8.54357			#N/A	#N/A	#N/A	#N/A	#N/A	#N/A	5.88255	5.6899	5.49603	0	0	0	0	0	0	0	0	0	0	0	0
				Total number of congenital syphilis cases to women with live syphilis (clinical and surveillance and adverse)	#N/A	#N/A	#N/A	#N/A	#N/A	#N/A	12340.3	12027.3	11710.1	13548.8	12700	11804.1	10865.9	9889.02	8874.63	7823.86	6737.9	5618.41	4467.42	3287.24	2080.15			#N/A	#N/A	#N/A	#N/A	#N/A	#N/A	1515.22	1464.17	1412.57	0	0	0	0	0	0	0	0	0	0	0	0
				Number of adverse birth outcomes to women with live syphilis (not including CS)	#VALUE!	#VALUE!	#VALUE!	#VALUE!	#VALUE!	#VALUE!	4580.32	4472.52	4363.17	4944.88	4652.71	4344.12	4020.89	3684.29	3334.73	2972.57	2598.23	2212.25	1815.33	1408.26	991.833			#VALUE!	#VALUE!	#VALUE!	#VALUE!	#VALUE!	#VALUE!	569.563	551.987	534.208	0	0	0	0	0	0	0	0	0	0	0	0
				Percent of women with syphilis with an adverse birth outcome	#N/A	#N/A	#N/A	#N/A	#N/A	#N/A	0.221974	0.21696	0.211913	0.280957	0.265019	0.248239	0.230619	0.212158	0.192856	0.172713	0.151729	0.129904	0.107238	0.0837305	0.0593824			#N/A	#N/A	#N/A	#N/A	#N/A	#N/A	0.19212	0.186373	0.180589	#DIV/0!	#DIV/0!	#DIV/0!	#DIV/0!	#DIV/0!	#DIV/0!	#DIV/0!	#DIV/0!	#DIV/0!	#DIV/0!	#DIV/0!	#DIV/0!
				Adverse birth outcomes in background population	#VALUE!	#VALUE!	#VALUE!	#VALUE!	#VALUE!	#VALUE!	0.000287	0.000287	0.000287	0.000287	0.000287	0.000287	0.000287	0.000287	0.000287	0.000287	0.000287	0.000287	0.000287	0.000287	0.000287			#VALUE!	#VALUE!	#VALUE!	#VALUE!	#VALUE!	#VALUE!	0.000287	0.000287	0.000287	0.000287	0.000287	0.000287	0.000287	0.000287	0.000287	0.000287	0.000287	0.000287	0.000287	0.000287	0.000287
				Total check	#N/A	#N/A	#N/A	#N/A	#N/A	#N/A	Correct	Correct	Correct	Correct	Correct	Correct	Correct	Correct	Correct	Correct	Correct	Correct	Correct	Correct	Correct			#N/A	#N/A	#N/A	#N/A	#N/A	#N/A	Correct	Correct	Correct	Correct	Correct	Correct	Correct	Correct	Correct	Correct	Correct	Correct	Correct	Correct	Correct
				Cases averted
				11. Total cases averted
				Stillbirths									235.092	107.264	283.405	467.614	659.571	859.062	1065.8	1279.42	1499.51	1725.58	1957.16	2193.81	2434.99
				Neonatal deaths									0	0	65.33	133.676	204.91	278.945	355.674	434.967	516.668	600.604	686.597	774.481	864.064
				Premature / low birth weight									0	0	38.0741	77.906	119.421	162.568	207.285	253.497	301.113	350.03	400.146	451.365	503.573
				Clinical CS									0	0	123.438	252.574	387.167	527.052	672.027	821.848	976.218	1134.81	1297.29	1463.34	1632.6
				Non-clinical CS									0	0	411.62	842.243	1291.06	1757.53	2240.97	2740.56	3255.33	3784.18	4325.99	4879.71	5444.14
				Total CS cases averted									235.092	107.264	921.866	1774.01	2662.13	3585.15	4541.75	5530.3	6548.84	7595.2	8667.18	9762.7	10879.4

## Sheet: SH_Notes
	Sheet SH_Data
	•	This sheet contains all the data used to generate the demand curves for Syphilis drugs
	•	The data for ANC registrations, Syphilis prevalence, screening and treatment is from:							Korenromp EL, Rowley J, Alonso M, et al. Global burden of maternal and congenital syphilis and associated adverse birth outcomes-Estimates for 2016 and progress since 2012
	•	The data for HIV screening for ANC clients is from:				UNAIDS: HIV testing among Pregnant Women
	•	The data for Syphilis screening and treatment for 2019 is from:					GHO Data for Syphilis (2019)
	•	The cells highlighted yellow are figures extrapolated from available data using certain assumptions:
		For Syphilis prevalence, the figures for 2016 are extrapolated as is, assuming there is negligible change over the years, and little or no revision to the figures from in-country analyses
		For ANC coverage, Syphilis screening and treatment figures, for countries showing an increase from 2012 to 2016, extrapolation is done linearly up to 2019
		For ANC coverage, Syphilis screening and treatment figures, for countries showing an decrease/stagnancy from 2012 to 2016, 2016 figures are translated as is up to 2019
		For HIV screening figures, screening figures for 2015, 2017, 2018 and 2019 are available
		2016 figures are taken as an average for those for 2015 and 2017. 2019 figures, wherever unavailable, are caluclated as a weighted increase for the past four years.
		For all percentage figures, 100 is taken as a ceiling value - no extrapolation will exceed 100%
	Sheet SH_Analysis
	•	This sheet calculates the demand for BPG and other treatment regimens for the nect 10 years using WHO's estimation tool and input parameters for select countries
	•	Follow STEPS 1-4 to generate graphs for demand for BPG or drugs for infant treatment (note that Step 4 is only applicable when BPG is selected in Step 3)
	•	The orange line indicates the demand for the selected commodity if Syphilis screening is scaled up linearly (along with ANC registrations and Syphilis treatment) till the target coverage in the target year
		The demand is computed by providing the ANC registrations and syphilis prevalence, screening and treatment metrics in the WHO tool which calculates BPG demand
	•	The red line indicates the same demand if the HIV/Syphilis Dual RDT is used for ANC screening in place of the HIV single test in the field
		The red line, for most countries, is above the orange line because of higher coverage of HIV screening as compared to Syphilis screening
		For countries where HIV screening figures are not available, the red line will not appear
	•	However, countries will not be able to adopt the Dual RDT immediately - there will likely be a phase of gradual adoption and replacement of the HIV single tests
		The user can enter the number of years it would take for the country to achieve 100% replacement of HIV tests with Dual tests, the red graph will adjust accordingly
	•	The analysis assumes that Dual RDT rollout begins in the year 2020
		It does not take into account the possibility that Dual RDT may have already rolled out in certain countries (since the syphilis screening figures would have already taken it into account)
	•	The analysis also takes into account the Sensitivity and Specificity measures of the rapid tests used for screening pregnant women, as an input from the user
		The program only treats those clients who are tested positive as found by the screening tests, and this number may not be equal to those actually positive
		The number of clients to be treated is calculated based on the sensitivity and specificty of the tests in addition to the prevalence of syphilis in the population
		Total Positives = True Positives + False Positives
		True Positives = Test Population*Prevalence*Sensitivity
		False Positives = Test Population*(1-Prevalence)*(1-Specificity)
	Sheet SH_Table
	•	This sheet lists the data for focus countries selected from the 10 focus countries in WHO-CHAI's publication on scaleup of syphilis screening												(Source)
	•	Additional countries are chosen based on their pregnancy burdens - 14 countries that make up 80% of the world's total pregnancy burden
	•	From the countries in the two sets above, those for which HIV screening figures are not available are excluded
	•	The table lists the output parameters from the tool as calculated in the SH_Analysis sheet
	•	Section 3 calculates % increase/decrease for the demand of the corresponding commodity when Dual RDTs replace 100% of the HIV tests in the field
	•	Columns C, D and E sum over the selected countries for the corresponding years
	•	Note that the figures for 2030 will be equal for both cases - with or without Dual RDT - as the countries are simulated to achieve 95% coverage by either strategy by 2030

## Sheet: SH_Data
	Col No.	2	3	4	5	6	7	8	9	10	11	12	13	14	15	16	17	18	19	20	21	22	23	24	25	26
	Formula	Source		=D1	=E1	Source	Source					Source		=MIN(100,$IN+(IF(SIGN($N1-$M1)=1,1,0))*($N1-$M1)/4)	=MIN(100,$IN+(IF(SIGN($N1-$M1)=1,1,0))*($N1-$M1)*2/4)	Source	Source		=MIN(100,$S1+(IF(SIGN($S1-$R1)=1,1,0))*($S1-$R1)/4)	=MIN(100,$S1+(IF(SIGN($S1-$R1)=1,1,0))*($S1-$R1)*2/4)	=MIN(100,$S1+(IF(SIGN($S1-$R1)=1,1,0))*($S1-$R1)*3/4)	Source		=MIN(100,$SX+(IF(SIGN($X1-$W1)=1,1,0))*($X1-$W1)/4)	=MIN(100,$SX+(IF(SIGN($X1-$W1)=1,1,0))*($X1-$W1)*2/4)	Source
No.	Country	Syphilis Prevalence (2012) %	Syphilis Prevalence (2016) %	Prevalence 2017	Prevalence 2018	Prevalence 2019	HIV Coverage 2015	HIV Coverage 2016	HIV Coverage 2017	HIV Coverage 2018	HIV Coverage 2019	Syphilis Coverage (2012) %	Syphilis Coverage (2016) %	Syph Screening 2017	Syph Screening 2018	Syph Screening 2019	ANC Coverage (2012) %	ANC Coverage (2016) %	ANC 2017	ANC 2018	ANC 2019	Syphilis Treatment (2012) %	Syphilis Treatment (2016) %	Treatment 2017	Treatment 2018	Treatment 2019
1	Democratic Republic of Congo	0.030453	0.0168894	0.0168894	0.0168894	0.0168894	0.36	0.36	0.36	0.35	0.35	0.32	0.73	0.83	0.93	0.128	0.9	0.9	0.9	0.9	0.9	0.46	0.26	0.26	0.26	1
2	Ethiopia	0.00974736	0.00410753	0.00410753	0.00410753	0.014	0.76	0.84	0.91	0.89	0.9	0.28	0.41	0.44	0.47	0.613	0.34	0.64	0.72	0.79	0.87	0.77	0.86	0.88	0.9	1
3	India	0.00337349	0.00116778	0.00116778	0.00116778	0.001	0.7	0.7	0.7	0.76	0.79	0.64	0.65	0.6525	0.655	0.339	0.74	0.85	0.8775	0.905	1	0.75	0.75	0.75	0.75	0.7
4	Indonesia	0.00420578	0.00458626	0.00458626	0.00458626	0.012	0	0.14	0.28	0.37	0.485	0.56	0.66	0.68	0.71	0.081	0.97	0.95	0.95	0.95	0.95	0.5	0.3	0.3	0.3	0.589
5	Kenya	0.00447996	0.00783647	0.00783647	0.00783647	0.003	0.95	0.92	0.89	0.92	0.89	0.69	0.74	0.76	0.77	0.81	0.96	0.95	0.95	0.95	0.95	0.77	0.86	0.88	0.9	1
6	Malawi	0.0124663	0.0205157	0.0205157	0.0205157	0.016	0.9	0.93	0.95	0.95	0.95	0.23	0.56	0.65	0.73	0.817	0.96	0.98	0.99	0.99	1	1	1	1	1	1
7	Mozambique	0.0365209	0.0180124	0.0180124	0.0180124	0.029	0.95	0.95	0.95	0.95	0.95	0.37	0.62	0.68	0.74	0.827	0.91	0.91	0.91	0.91	0.91	0.8	0.97	1	1	1
8	Nigeria	0.00923561	0.00908082	0.00908082	0.00908082	0.004	0.41	0.38	0.34	0.41	0.37	0.15	0.15	0.15	0.15	0.161	0.66	0.66	0.66	0.67	0.66	0.72	0.72	0.72	0.72	0.813
9	Tanzania	0.0138677	0.0117465	0.0117465	0.0117465	0.017	0.93	0.94	0.95	0.91	0.95	0.34	0.39	0.4	0.41	0.726	0.98	0.98	0.98	0.98	0.98	0.4	0.57	0.61	0.65	0.733
10	Uganda	0.0187189	0.027749	0.027749	0.027749	0.019	0.95	0.95	0.95	0.95	0.95	0.16	0.43	0.5	0.57	0.87	0.96	0.97	0.97	0.98	0.9775	0.77	0.86	0.88	0.9	0.93
11	Zambia	0.0240051	0.025304	0.025304	0.025304	0.025304	0.95	0.95	0.95	0.89	0.89	0.46	0.5	0.51	0.52	0.65	0.93	0.99	1	1	1	0.51	0.51	0.51	0.51	0.873
	Interpolated values

## Sheet: SH_Baseline
	Col No.		6	21	11	16	26
	Formula		Source	=MIN(100,$S1+(IF(SIGN($S1-$R1)=1,1,0))*($S1-$R1)*3/4)		Source	Source
No.	Country	Baseline Values (2019)
		Live Births	Syphilis Prevalence	ANC1 Coverage	HIV Screening Coverage	Syphilis Screening Coverage	Syphilis Treatment Coverage
1	Democratic Republic of Congo	3485112	0.0168894	0.9	0.35	0.128	1
2	Ethiopia	3278896	0.014	0.87	0.9	0.613	1
3	India	25656209	0.001	1	0.79	0.339	0.7
4	Indonesia	4858603	0.012	0.95	0.485	0.081	0.589
5	Kenya	1631470	0.003	0.95	0.89	0.81	1
6	Malawi	719240	0.016	1	0.95	0.817	1
7	Mozambique	1161076	0.029	0.91	0.95	0.827	1
8	Nigeria	7516000	0.004	0.66	0.37	0.161	0.813
9	Tanzania	2225339	0.017	0.98	0.95	0.726	0.733
10	Uganda	1812193	0.019	0.9775	0.95	0.87	0.93
11	Zambia	702971	0.025304	1	0.89	0.65	0.873

## Sheet: SH_Analysis
	STEP 1: Select Input Values
	Country Select from dropdown	India
	Target Year Enter between 2021-30	2030													1	2	3
	Target Coverage (%) Enter between 80-100	95
	STEP 2: Click Button
	STEP 3: Select Graph Options			Benzathine Penicillin G for PW	Treatment for Infants
	Commodity Select from dropdown	Benzathine Penicillin G for PW		Yes	No
	No. of Years for 100% rollout of Dual RDT	0
	STEP 4: Select BPG Options
	No. of Doses of BPG/PW Select from dropdown	3
	Partner Treatment (%) Enter between 0-100	0
	STEP 5: Select Test Options
	Sensitivity (%) of Syphilis Test	100
	Specificity (%) of Syphilis Test	100
	Commodity	Year	2016	2017	2018	2019	2020	2021	2022	2023	2024	2025	2026	2027	2028	2029	2030
	Selected	Without Dual RDT	37392	38715	40029	18264	21891	25677	29616	33708	37944	42321	46824	51447	56175	61005	65922
		With Dual RDT	#N/A	#N/A	#N/A	#N/A	44643	46728	48825	50946	53079	55224	57375	59523	61668	63801	65922
			Inputs				Outputs
		Syphilis Prevalence %	0.00116778	0.00116778	0.00116778	0.001	0.001	0.001	0.001	0.001	0.001	0.001	0.001	0.001	0.001	0.001	0.001
		ANC Coverage %	0.85	0.8775	0.905	1	1	1	1	1	1	1	1	1	1	1	1
		HIV Coverage %	0.7	0.7	0.76	0.79	0.804545	0.819091	0.833636	0.848182	0.862727	0.877273	0.891818	0.906364	0.920909	0.935455	0.95
		Syphilis Coverage %	0.65	0.6525	0.655	0.339	0.394545	0.450091	0.505636	0.561182	0.616727	0.672273	0.727818	0.783364	0.838909	0.894455	0.95
		Syphilis Treatment %	0.75	0.75	0.75	0.7	0.722727	0.745455	0.768182	0.790909	0.813636	0.836364	0.859091	0.881818	0.904545	0.927273	0.95
		Pregnancies	25757827	25732835	25701683	25656209	25592063	25509804	25415752	25314517	25205935	25089023	24962370	24824987	24676554	24517496	24347619
	PW treated	Without	12464	12904	13344	6088	7298	8559	9872	11236	12648	14107	15608	17149	18725	20335	21974
		With	13423	13844	15483	14188	14881	15576	16276	16982	17693	18408	19125	19841	20556	21267	21974
	Infants with CS	Without	1838.75	1791.38	1743.36	2026.32
		With	1742.11	1696.68	1527.73	1209.85
	Benzathine Penicillin G for PW	Without Dual RDT	37392	38715	40029	18264	21891	25677	29616	33708	37944	42321	46824	51447	56175	61005	65922
		With Dual RDT					44643	46728	48825	50946	53079	55224	57375	59523	61668	63801	65922
	Treatment for Infants	Without Dual RDT				2609	2800	2923	2979	2970	2897	2760	2560	2298	1976	1595	1156
		With Dual RDT					5709	5319	4912	4489	4053	3602	3137	2659	2169	1668	1156
	BPG for partners	Without Dual RDT	0	0	0	0	0	0	0	0	0	0	0	0	0	0	0
		With Dual RDT					0	0	0	0	0	0	0	0	0	0	0
	PW total	Total	25757827	25732835	25701683	25656209	25592063	25509804	25415752	25314517	25205935	25089023	24962370	24824987	24676554	24517496	24347619
	PW reactive	Total	30079	30050	30014	25656	25592	25510	25416	25315	25206	25089	24962	24825	24677	24517	24348
	PW tested	Without	14231199	14733817	15235315	8697455	10097232	11481731	12851128	14206047	15545188	16866666	18168067	19446992	20701385	21929786	23130238
		With					20589978	20894849	21187495	21471313	21745848	22009916	22261895	22500465	22724863	22935003	23130238
	PW found reactive	Without	16619	17206	17791	8697	10097	11482	12851	14206	15545	16867	18168	19447	20701	21930	23130
		With					20590	20895	21187	21471	21746	22010	22262	22500	22725	22935	23130
	PW treated	Without	12464	12905	13343	6088	7297	8559	9872	11236	12648	14107	15608	17149	18725	20335	21974
		With					14881	15576	16275	16982	17693	18408	19125	19841	20556	21267	21974
					ANC Syphilis Prevalence %		0.001	0.001	0.001	0.001
					ANC Coverage %		1	1	1	1
					HIV Coverage %		0.79	0.819091	0.877273	0.95
					Syphilis Coverage %		0.339	0.450091	0.672273	0.95
					Treatment Coverage %		0.7	0.745455	0.836364	0.95
					Live Births		25656209	25509804	25089023	24347619
					BPG for PW
					Without Dual RDT		18264	25677	42321	65922
					With Dual RDT		0	46728	55224	65922
					Penicillin for Infants
					Without Dual RDT		2609	2923	2760	1156
					With Dual RDT		0	5319	3602	1156

[truncated: 21 more sheets: SH_Table, SH_Table2, SH_Rollout, SH_Graphs, Results, Citations, English, BaselineResults, BaselineData, Full Results Baseline, Live births, Prevalence, ANC1, Testing, Treatment, Reported cases, Test type, Week, Français, Español …]
